# Supplementary material for: Rapid Production and Genetic Stability of Human Mesenchymal Progenitor Cells Derived from Human Somatic Cell Nuclear Transfer-Derived Pluripotent Stem Cells
Source: Int J Mol Sci. 2021 Aug 26;22(17):9238. doi: 10.3390/ijms22179238 (PMC8431643; doi:10.3390/ijms22179238)
Supplement: Supplementary file 1 [file ijms-22-09238-s001.zip]

Archive with 1 entries (1 files):
- ijms-1334771-supplementary.pdf
